# Supplementary material for: Endoplasmic Reticulum Stress Induced Synthesis of a Novel Viral Factor Mediates Efficient Replication of Genotype-1 Hepatitis E Virus
Source: PLoS Pathog. 2016 Apr 1;12(4):e1005521. doi: 10.1371/journal.ppat.1005521 (PMC4817972; doi:10.1371/journal.ppat.1005521)
Supplement: S3 Table — List of oligo sequences used in various experiments. (XLSX) [file ppat.1005521.s007.xlsx]

## Sheet: Sheet1
S3 Table. Primers and oligos used in various experiments.
NAME	SEQUENCE
Oligos for cloning	5'-GTTAGGCCTTTTCTCTCTC
pCDNA5 ORF4-flag FP	5’GATACTAAGCTTATCATGGTGCGCGGACAG
pCDNA5 ORF4-flag RP	5’ATCTTACTTGTCATCGTCGTCCTTGTAGTCGCTCACATACATCCGCAGG
pCDNA5 124 ORF4-flag RP	5'ATCTTACTTGTCATCGTCGTCCTTGTAGTCTGGCTGGGATCTGATTC
pGAD X FP	5'CCGGATGGCTCTAAGGTG
HEV 2835 mut RP	5’CCGGCCGACGTCTGTGGCTGAGTCAAGTTCGATAGCCAGATTTGCTGTCCGCGCAACCGCCTCAGTTATAGTGAGAGTTGGGCAGGTCGGCCTATTGGCCTCGAACCATCT
HEV DM ORF4 FP	5’CCGACGTGGACGTTGTCGTGGTCCCGACCCGGGAGTTGCGTAACCCCTGGCGCCG
pGAD RdRp RP	5'AGACTGCTCGAGTTATTCCACCCGACACAGA
HEV ORF1 FP	5'AGCTCAGAATTCGGTCGATGCCATGGAGGCCC
HEV ORF1 RP	5'GTCAACGGACGTCGGG
pSGI 26 ATG ORF1 FP	5’GATCAGAATTCGCAGACCACATATGTGGTCGATGCCCGGGAGGCCCATC
pSGI 26 ATG ORF1 RP	5’AGGGACTACGTAGGACCCAGA
ORF4 KN mut FP	5’TGCCTGGATCCGGCAAGTCCCGCTCTATTACCCAATCCGACGTGGACGT
HEV ORF4 KN mut RP	5’AGTGGGAGGCATTGTAGAGCTT
IRESl mut ORF1 FP	5'CAGGTGCCGATCGGTCCCAGTTTTGACGCCTGGGAAAAAAAGCACCGCCCCGGGGACGAGTTGTACCTTCCTCACGTTGCTGCCAGA
SL ins ORF1 FP	5'TGATGAATTCCGCAGCCCGAGCCGCACCCGCCGCCGAATTGGCGGCGGGTGCGGACGGAGCAGCGGCAGACCACATATGTGGTCGATGC
pGBK ORF4 RP	5'AGATCGAATTCGCTCACATACATCCGCAGG
HIRESl 315 FP	5’GATCAAGATCTAGAGGCTTGAGGCTGCCTA
HIRESl 315 RP	5’GATCACCATGGAACTGCACAACGCCGG
HIRESl 87 FP	5’ATCTGACTCGAGGGTGCCGATCGGTCC
HIRESl 87 RP	5’ATCTGACCATGGTACCCATCTGGCAGCAAGCCTA
HIRESl 87 mut A FP	5’ATCTGACTCGAGAATAAAGATAAGTCCCAGTTTTGACG
HIRESl 87 mut B FP	5’ATCTGACTCGAGAGGTGCCGATCGGTCCCAGTTTTGACGCCTGGGAAAAAAAGCACCGCCCCGGG
HIRESl 87 mut C RP	5'ATCTGACCATGGTACCCATCTGGCAGCAACGTGAGGAAGGTAC
HIRESl 87 mut A* FP	5’ATCTGACTCGAGGGTGCCGATCGTCCCCAAAATTTGACGCCTGGGAG
GST-ORF4 FP	5’GATCAGAATTCTTGCGCGGACAGCAAATCT
pUNO X-HA FP	5’ATACTAGGATCCGACATGGCGCCGGATGGCTCTAAGGTG
pUNO X-HA RP	5’GACGCTAGCTCAAGCGTAATCTGGAACATCGTATGGGTAGGCCGTACGAGCCGTATCCTCAGTTATGG
pVITRO2 ORF3-HA FP	5’ATTCTAGGATCCGACATGGGTTCGCGACCATGCGC
pVITRO2 ORF3-HA RP	5’ATTCTAGTCGACTTAGGCGTAGTCAGGCACGTCGTAAGGATAGCGGCGCGGCCCC
pVITRO2 RdRp-myc FP	5’TCATCGGAAGAGAGTAG
pUNO RdRp-flag FP	5'GACACCGGTCATCATGGGTGGCGAAATTGGCCACC
pUNO RdRp-flag RP	5'GACGCTAGCTCACTTATCGTCATCGTCCTTGTAGTCTTCCACCCGACACAGAATTG
pUNO Helicase-myc FP	5'GACACCGGTCATCATGGGCTGTCGAGTCACCCCCG
pUNO Helicase-myc RP	5'GACGCTAGCTCACAGGTCTTCTTCAGAGATCAGTTTCTGTTCGAAAAAGTTATTAACGATTGCATCGGAG
pUNO ORF2-flag FP	5'ATACTAAGATCTGACATGGCGCGCCCTCGGCCTA
pUNO ORF2-flag RP	5'ATTCTACTCGAGTTACTTGTCATCGTCGTCCTTGTAGTCTAACTCCCGAGTTTTACCC
pCDNA5 Helicase-flag FP	5'ATACAAGCTTGACATGGGCTGTCGAGTCACC
pCDNA5 Helicase-flag RP	5'CTTACTTGTCATCGTCGTCCTTGTAGTCGAAAAAGTTATTAACGATTGCAT
pUNO g-3 RdRp-flag FP	5'GACACCGGTCATCATGGGCGGAGAGGTCGGCCATCACCGCCCTTC
pUNO g-3 RdRp-flag RP	5'GACGCTAGCTCACTTATCGTCATCGTCCTTGTAGTCTTCTACCCGCTGTATGATGGAAATTTG
pUNO g-3 X-HA FP	5'GACACCGGTCATCATGCCCGACGGCGCTAAGGTGTATGCAG
pUNO g-3 X-HA RP	5'GACGCTAGCTCAAGCGTAATCTGGAACATCGTATGGGTAGGCCGTACGAGCCGTATCCTCAGTTATGG
pUNO g-3 Helicase-myc FP	5'GACACCGGTCATCATGGGCTGCACTATCAGTCCTGG
pUNO g-3 Helicase-myc RP	5'GACGCTAGCTCACAGGTCTTCTTCAGAGATCAGTTTCTGTTCGAAAAAATTATTGACAATCACATCCGAG
pGBK ORF4 FP	5'GAACTACATATGTTGCGCGGACAGCAA
pGAD 54-105 ORF4 FP	5'GAACTACATATGTGGACGTTGTCGTGGTCC
pGAD 54-105 ORF4 RP	5'AGACTGAATTCGGAGCAGCAGCAAATGAGG
pGAD 54-122 ORF4 FP	5'GAACTACATATGTGGACGTTGTCGTGGTCC
pGAD 54-122 ORF4 RP	5'AGACTGAATTCGGATCTGATTCGGGTCGC
pGAD 76-122 ORF4 FP	5'GAACTACATATGTCACCCCGCACACTGC
pGAD 76-122 ORF4 RP	5'AGACTGAATTCGGATCTGATTCGGGTCGC
pGAD RdRp FP	5'TGCTCAGAATTC GGTGGCGAAATTGGC
pGAD Helicase FP	5'TGCTCACATATGGGCTGTCGAGTC
pGAD Helicase RP	5'AGACTG GAATTCTTAGAAAAAGTTATTAACGAT
pGAD methyltransferase FP	5'TGCTCAGAATTCGTTAGGCCTTTTCTCTCTC
pGAD methyltransferase RP	5'AGACTGCTCGAGTTAGTAAGTCATTAGGCGGG
pGAD protease FP	5'TGCTCAGAATTCGCTCAGTGTAGGCGCTG
pGAD protease RP	5'AGACTGCTCGAGTTAGAGATTGTGGCGCTCTGG
pGAD X RP	5'AGACTG CTCGAGTTATGCTGTCCGCGCAAC
pGAD Y FP	5'TGCTCAGAATTCCGCGTTGTGGTGACGTATG
pGAD Y RP	5'AGACTG CTCGAGTTAAAAGCCGGCCGAGAGC
pGAD V FP	5'TGCTCAGAATTC CCTAGTCCAGCCCAGCCC
pGAD V RP	5'AGACTGCTCGAGTTAGCGATGCCGGGCCGT
heEF1α1 shRNA U1	5’GATCCCCAAGTACTATGTGACTATCATTCAAGAGATGATAGTCACATAGTACTTTTTTTA
heEF1α1 shRNA L1	5’AGCTTAAAAAAGTACTATGTGACTATCATCTCTTGAATGATAGTCACATAGTACTTGGG
heEF1α1 shRNA U2	5'GATCCCCTGATTATCCTGAACCATCCTTCAAGAGAGGATGGTTCAGGATAATCATTTTTA
heEF1α1 shRNA L2	5'AGCTTAAAAATGATTATCCTGAACCATCCTCTCTTGAAGGATGGTTCAGGATAATCAGGG
hTubβ shRNAU1	5'GATCCCCACTCTCCTTATCAGCAAGATTCAAGAGATCTTGCTGATAAGGAG
hTubβ shRNA L1	5'AGCTTAAAAAACTCTCCTTATCAGCAAGATCTCTTGAATCTTGCTGATAAGGAGAGTGGG
hTubβ shRNAU2	5’GATCCCCAAGATCCGAGAAGAATACCTTCAAGAGAGGTATTCTTCTCGGATCTTTTTTTA
hTubβ shRNA L2	5’AGCTTAAAAAAGATCCGAGAAGAATACCTCTCTTGAAGGTATTCTTCTCGGATCTTGGG
EGFP shRNA U	5'GATCCCCCGCTGACCCTGAAGTTCATTTCAAGAGAATGAACTTCAGGGTCAGCGTTTTTA
EGFP shRNA L	5’AGCTTAAAAACGCTGACCCTGAAGTTCATTCTCTTGAAATGAACTTCAGGGTCAGCGGG
Nested PCR Primers for HEV patient serum analysis	5'-AAAGCCGGCCGAGAGC
pHEV-4373 FP	5'CCGCAGCA AAGGCATCCAT
pHEV-4958 RP	5'CCATAAACACGGGAAACAACAT
pHEV-4460 FP	5'CTATTATGGAGGAGTGCGGGATG
pHEV-4727 RP	5'CCACAGCCGGCGAT CAGGACAG
QRT-PCR primers for HEV patient serum analysis	5'-AAAGCCGGCCGAGAGC
4414 FP	5'GAGTTGACTCCACCCAGAATA
4429 RP	5'TAAGGTGATACAAGCGGATGAG
Probe	Fam-TGTGCTATTATGGAGGAGTGCGGG
QRT-PCR primers for HEV sense, antisense strand and GAPDH detection	5'-AAAGCCGGCCGAGAGC
HEV S FP	5'CGGCCCAGTCTATGTCTCTG
HEV S RP	5'TAGTTCCTGCCTCCAAAAAG
HEV AS FP	5'GTGTCATGGTGGCGAATAAG
HEV AS RP	5'AACGGTGGACCACATTAGGA
hGAPDH FP	5’ GAGTCAACGGATTTGGTCGT
hGAPDH RP	5’ TTGATTTTGGAGGGATCTCG
HEV antisense RT primer	5'CGTGTCATGGTGGCGAATAAGCAGACCACATATGTGGTCGAT
Oligo name is indicated in the left column and the sequence from 5' to 3' direction is represented in the right column. Oligos were obtained from Sigma Genosys. FP and RP denote forward and reverse primers, respectively. "h" denotes human. "U" and "L" denote upper and lower strand oligo, respectively.
